# Supplementary material for: Seasonal variability of coccolith fluxes in sediment traps of the Perdido and Coatzacoalcos regions in the Southern Gulf of Mexico
Source: PLoS One. 2025 Nov 5;20(11):e0326673. doi: 10.1371/journal.pone.0326673 (PMC12588537; doi:10.1371/journal.pone.0326673)
Supplement: S2 Table — It shows the dates of each deployment, sample ID, satellite data and models, ecological indices, total coccolith flux (coccoliths per m-2d-1), normalized flux, and relative abundance and flux of the most common species. (XLSX) [file pone.0326673.s003.xlsx]

## Sheet: METADATA
Contact information of dataset responsible
Name	Felipe de Jesús García-Romero
Organization	CICESE
Position	PhD. Student
Institution	CICESE
Telephone number	+52(646)175-0500
Adress	Carretera Ensenada-Tijuana #3918 Zona Playitas
City	Ensenada
State	Baja California
ZIP	22860
email address	fgarcia@cicese.edu.mx
Last update of dataset	10/9/2024
Data Description	** DATA FOR SEDIMENT TRAPS ANALYSIS ** MLD (m), SLA (m), GOS = GOS_SPEED (m s-1), WND_S = WND_SPEED (m s-1), PREC = GPM_PRECIPITATION (mm), PAR (mol Q m-2 d-1), SST (°C), SSS (PSU), CHL (mg m-3). Datasets were downloaded from the catchment area for the Perdido and Coatzacoalcos traps (1° radius around each sediment trap) throughout the study period. The values of the ecological indices are shown:…
		S3 Table 3. Raw data. Units: MLD (m), SLA (m), GOS_SPEED (m s-1), WND_SPEED (m s-1), GPM_PRECIPITATION (mm), PAR (mol Q m-2 d-1), SST (°C), SSS (PSU), CHL (mg m-3).

## Sheet: AllData
Event	Days	Open/close schedule		Sample	Satellite data									Ecological index				Flux (x 109)	Normalized Flux	Emiliania huxleyi (A)		Gephyrocapsa oceanica		F. profunda (elongata small)		F. profunda (profunda small)		Umbellosphaera tenuis		Gladiolitus flabellatus		Emiliania huxleyi (B)		F. profunda (elongata medium)		Other coccoliths		Umbellosphaera irregularis		Umbilicosphaera sibogae		Syracosphaera pulchra		Calciosolenia brasiliensis		F. profunda (elongata large)		Discosphaera tubifera
no.	no.	Begin date	End date	ID Code	MLD	SLA	GOS	WND_S	PREC	PAR	SST	SSS	CHL	Rishness	Diversity	Evenness_e^H/S	Dominance	Total Coccolith Flux m2 d1	Coccolith Flux m2 d1	%	Flux	%	Flux	%	Flux	%	Flux	%	Flux	%	Flux	%	Flux	%	Flux	%	Flux	%	Flux	%	Flux	%	Flux	%	Flux	%	Flux	%	Flux
1	18	2016-07-04	2016-07-21	GM-I-P-1	14.9583	0.104084	0.337843	6.59051	0.770473	51.5545	29.4263	35.6349	0.109036
2	18	2016-07-22	2016-08-08	GM-I-P-2	10.5156	0.134761	0.361676	5.15267	0.244337	52.867	30.0539	36.0601	0.0946227	34	1.166	0.09436	0.7145	3.61955	0.584081	69.5593	2.51773	5.62194	0.203489	6.03983	0.218615	4.57068	0.165438	2.34411	0.0848462	0.300359	0.0108717	1.86745	0.0675934	1.26673	0.04585	10.2971	0.372709	1.52791	0.0553037	2.11557	0.0765743	1.22755	0.044432	0.535423	0.0193799	0.13712	0.00496315	0.0914136	0.00330877
3	18	2016-08-09	2016-08-26	GM-I-P-3	18.1433	0.151165	0.360826	5.79611	1.60623	49.283	30.0917	36.3509	0.0858314	30	1.088	0.09892	0.6961	3.68758	0.660402	66.2492	2.44299	7.41976	0.27361	8.14349	0.300298	6.22404	0.229516	1.97609	0.0728697	0.478288	0.0176373	3.35431	0.123693	1.08244	0.0399159	8.42668	0.310741	1.22089	0.0450214	1.38452	0.0510552	0.59786	0.0220466	0.106986	0.00394518	0.138452	0.00510552	0.00629327	0.000232069
4	18	2016-08-27	2016-09-13	GM-I-P-4	12.2024	0.181356	0.232157	3.89767	3.32218	46.9355	30.2558	36.3766	0.126982	24	1.254	0.1461	0.6172	3.56176	0.519237	60.175	2.14329	9.55801	0.340433	10.0672	0.358571	5.80401	0.206725	1.63217	0.058134	0.692042	0.0246488	1.54077	0.0548785	3.15989	0.112548	8.91167	0.317412	2.4809	0.0883637	1.61912	0.057669	0.7508	0.0267417	0.0391722	0.00139522	0.352549	0.012557	0	0
5	18	2016-09-14	2016-10-01	GM-I-P-5	16.1974	0.191894	0.15518	4.19848	4.36321	42.0595	30.4132	36.2258	0.36428	23	1.324	0.1635	0.552	3.58175	0.541673	51.7042	1.85192	10.7122	0.383685	11.3679	0.407171	8.10232	0.290205	1.68798	0.0604594	2.77868	0.0995255	3.49283	0.125104	4.10959	0.147195	9.5371	0.341596	2.07752	0.0744116	0.746608	0.0267417	0.447965	0.016045	0	0	0.642732	0.0230211	0.0129845	0.000465072
6	18	2016-10-02	2016-10-19	GM-I-P-6	21.0647	0.243188	0.194653	4.41109	0.448302	44.707	29.5076	36.2174	0.187152	27	1.41	0.1517	0.5226	3.16194	0.0706762	50.7817	1.60569	5.08624	0.160824	13.0275	0.411923	8.75596	0.276859	2.59083	0.0819204	4.33761	0.137153	1.47523	0.0466459	5.98165	0.189136	9.43853	0.298441	1.79083	0.0566249	1.0422	0.0329538	0.998165	0.0315614	0.190826	0.0060338	0.924771	0.0292407	0.00733945	0.000232069
7	18	2016-10-20	2016-11-06	GM-I-P-7	39.6291	0.262829	0.264647	5.2366	4.17534	32.3946	28.6891	35.9893	0.257697	25	1.46	0.1722	0.4414	2.97431	-0.139836	43.3059	1.28805	23.2119	0.690394	10.521	0.312926	7.95926	0.236733	1.05758	0.0314557	3.65061	0.10858	0.830396	0.0246985	3.6036	0.107182	6.69017	0.198986	2.10732	0.0626783	0.305523	0.00908719	0.564042	0.0167764	0.0156678	0.00046601	0.524873	0.0156113	0	0
8	18	2016-11-07	2016-11-24	GM-I-P-8	50.0246	0.278806	0.362743	6.02583	9.53079	21.8529	27.3776	36.0072	0.23992	32	1.637	0.1607	0.5371	3.49889	0.448706	52.0955	1.82277	13.1652	0.460634	7.53448	0.263623	4.48705	0.156997	2.20653	0.0772039	3.87487	0.135578	1.61453	0.0564907	2.40161	0.0840299	14.2348	0.498059	3.85469	0.134871	1.71544	0.0600213	1.26472	0.044251	0.975446	0.0341298	0.369997	0.0129458	0.0605449	0.0021184
9	18	2016-11-25	2016-12-12	GM-I-P-9	64.4506	0.209756	0.337242	6.33034	3.80361	19.6014	26.1839	35.998	0.296296	40	1.404	0.1018	0.6065	4.20417	1.23997	59.3619	2.49567	18.4975	0.777664	4.42151	0.185887	3.10223	0.130423	1.4904	0.0626587	0.894237	0.0375952	1.27512	0.053608	1.25304	0.0526797	10.9792	0.461586	2.08655	0.0877222	1.21992	0.0512873	1.14264	0.0480383	0.634798	0.026688	0.248399	0.0104431	0.369839	0.0155486
10	18	2016-12-13	2016-12-30	GM-I-P-10	56.9476	0.184676	0.367018	5.50144	4.57152	18.4314	25.0151	35.9367	0.401297	20	1.279	0.1797	0.4115	1.3004	-2.01784	40.9349	0.532318	22.4849	0.292393	14.2908	0.185837	11.5891	0.150704	0.355492	0.00462282	1.56417	0.0203404	0.213295	0.00277369	5.03022	0.0654129	3.75044	0.0487707	0.337718	0.00439168	0.408816	0.00531624	0.0355492	0.000462282	0.0177746	0.000231141	0.799858	0.0104013	0	0
11	18	2016-12-31	2017-01-17	GM-I-P-11	68.2803	0.112197	0.341208	6.54387	2.93025	24.8711	24.0015	35.999	0.52661	16	0.9723	0.1652	0.6742	2.58832	-0.572891	66.619	1.72431	11.7164	0.303257	9.2963	0.240618	5.69745	0.147468	0.52688	0.0136373	0.455438	0.0117882	0.803715	0.0208027	2.25933	0.0584787	3.42918	0.0887581	0.598321	0.0154864	0.366137	0.00947678	0.0178603	0.000462282	0	0	0.785855	0.0203404	0	0
12	18	2017-01-18	2017-02-04	GM-I-P-12	56.6748	0.0461116	0.267519	5.96509	2.55984	29.0948	23.5123	36.0281	0.378585	23	0.9638	0.114	0.6804	3.81359	0.801779	66.9457	2.55304	22.2643	0.84907	2.86552	0.109279	2.17511	0.0829498	1.13032	0.0431059	0.158856	0.00605813	1.09366	0.0417079	0.678194	0.0258636	3.782	0.14423	1.02646	0.0391448	0.635425	0.0242325	0.0977577	0.00372808	0	0	0.116087	0.00442709	0.00610986	0.000233005
13	18	2017-02-05	2017-02-22	GM-I-P-13	50.4962	0.0572024	0.288404	5.56231	0.916705	34.2871	23.9567	36.2172	0.228296	26	0.9161	0.09614	0.7705	4.29172	1.3382	74.6729	3.20475	13.1495	0.564338	1.56903	0.0673384	0.765514	0.0328537	2.15538	0.092503	0.336609	0.0144463	2.37255	0.101823	0.439763	0.0188734	6.91134	0.296615	1.05869	0.045436	0.445192	0.0191064	0.445192	0.0191064	0.0814376	0.00349507	0.146588	0.00629113	0	0
14	18	2017-02-23	2017-03-12	GM-I-P-14	51.8421	0.0998248	0.356168	6.72633	4.61646	34.1443	23.8173	36.2178	0.275774	26	0.8628	0.09114	0.792	3.14384	0.0503677	74.88	2.35411	10.578	0.332555	1.91924	0.060338	1.80114	0.0566249	1.26227	0.0396838	0.428139	0.01346	4.3183	0.13576	0.590537	0.0185655	8.54064	0.268504	0.767698	0.0241352	0.752934	0.0236711	0.361704	0.0113714	0.0738171	0.00232069	0.221451	0.00696208	0	0
15	18	2017-03-13	2017-03-30	GM-I-P-15	37.0594	0.106567	0.230077	6.99935	0.0603788	48.26	24.1572	35.9337	0.36429	28	0.8516	0.08369	0.7918	4.2416	1.28197	77.2251	3.27558	4.9525	0.210065	4.31364	0.182967	3.07961	0.130625	3.5765	0.151701	0.911871	0.0386779	1.94933	0.0826827	1.25041	0.0530374	4.6904	0.198948	0.611554	0.0259397	0.333079	0.0141279	0.223872	0.00949577	0.0327618	0.00138962	0.267555	0.0113486	0	0
16	18	2017-03-31	2017-04-17	GM-I-P-16	31.3094	0.145675	0.234091	6.51198	0.222462	48.9188	25.0642	36.0896	0.202359	32	1.275	0.1118	0.6621	3.58198	0.541926	64.1091	2.29638	4.57079	0.163725	7.46278	0.267315	4.79376	0.171711	3.60679	0.129195	4.26257	0.152685	2.0985	0.0751678	2.2231	0.0796309	8.97108	0.321342	1.77061	0.0634228	0.865631	0.0310067	0.59676	0.0213758	0.222965	0.00798658	0.518067	0.018557	0	0
17	18	2017-04-18	2017-05-05	GM-I-P-17	20.1034	0.201356	0.259759	5.64857	1.95892	49.0151	25.7957	36.1427	0.18703	30	1.218	0.1127	0.6596	2.73772	-0.40527	64.0417	1.75328	4.31466	0.118123	8.22243	0.225107	5.28948	0.144811	3.11096	0.0851694	3.62804	0.0993256	1.91574	0.0524476	3.21268	0.0879542	8.18005	0.223947	1.15284	0.0315614	0.796813	0.0218145	0.745952	0.0204221	0.135628	0.00371311	0.669662	0.0183335	0.00847673	0.000232069
18	18	2017-05-06	2017-05-23	GM-I-P-18	17.6221	0.184696	0.258952	6.8346	1.24747	50.1032	26.1153	36.408	0.0893453	28	1.368	0.1403	0.5956	2.44768	-0.730679	57.7237	1.41289	5.45316	0.133476	10.3458	0.253232	4.96865	0.121616	4.61714	0.113013	3.56261	0.0872011	1.83356	0.0448795	4.34163	0.106269	8.98727	0.219979	2.16606	0.0530182	1.09253	0.0267417	0.836025	0.0204632	0.142504	0.00348804	0.494015	0.0120919	0	0
19	18	2017-05-24	2017-06-10	GM-I-P-19	12.5121	0.168122	0.251194	4.59048	4.14809	54.0116	27.9108	36.3259	0.0904331	26	1.338	0.1466	0.6265	2.32772	-0.865261	61.4715	1.43088	4.48448	0.104386	8.0981	0.188501	5.1952	0.12093	5.05506	0.117668	4.46446	0.10392	1.16116	0.0270286	2.55255	0.0594163	8.67868	0.202015	2.36236	0.0549892	0.850851	0.0198054	1.25125	0.0291256	0.24024	0.00559212	0.32032	0.00745616	0.01001	0.000233005
20	18	2017-06-11	2017-06-28	GM-I-P-20	15.5752	0.171229	0.242178	6.20029	2.29243	54.9081	28.8633	36.3666	0.090286	24	1.262	0.1472	0.5807	1.77909	-1.48078	56.1388	0.99876	4.22242	0.0751208	12.9921	0.231141	7.17163	0.12759	4.2614	0.0758142	3.01416	0.0536247	1.93582	0.03444	4.98896	0.0887581	7.2106	0.128283	0.844485	0.0150242	0.675588	0.0120193	1.1433	0.0203404	0.0129921	0.000231141	0.363778	0.00647195	0	0
21	18	2017-06-29	2017-07-16	GM-I-P-21	11.1182	0.181004	0.254351	5.31884	1.99316	53.027	29.5733	36.3616	0.0791189	20	0.9773	0.1329	0.6991	1.43535	-1.86644	67.599	0.970281	3.31447	0.0475742	9.50687	0.136457	6.77445	0.097237	2.1827	0.0313293	1.84317	0.0264559	2.31205	0.0331859	3.68634	0.0529118	5.09297	0.0731018	0.485044	0.00696208	0.43654	0.00626587	0.468876	0.00673001	0	0	0.0646726	0.000928277	0	0
1	18	2016-06-16	2016-07-03	GM-I-C-1	12.7516	0.112766	0.189418	4.46263	7.81977	46.202	29.3435	36.3282	0.22044	33	1.325	0.114	0.5245	2.68249	0.703236	48.7758	1.33249	4.12665	0.112734	13.0721	0.35711	11.212	0.306297	1.67835	0.04585	2.56078	0.0699568	3.65949	0.099972	5.23402	0.142986	14.9148	0.407451	1.21983	0.033324	1.60914	0.0439593	0.899732	0.0245794	0.0519076	0.00141804	1.52262	0.0415959	0	0
2	18	2016-07-04	2016-07-21	GM-I-C-2	18.8568	0.107438	0.177205	4.89112	2.80476	48.0995	29.2592	36.4874	0.331228	19	1.234	0.1807	0.4401	1.01036	-0.774315	43.9532	0.444084	43.4854	0.439357	0.842105	0.00850826	0.561404	0.00567217	2.15205	0.0217433	0.0467836	0.000472681	0.0467836	0.000472681	0.561404	0.00567217	8.91228	0.0900457	2.66667	0.0269428	2.92398	0.0295426	0.631579	0.00638119	0	0	0.0935673	0.000945362	0.0233918	0.00023634
3	18	2016-07-22	2016-08-08	GM-I-C-3	12.8335	0.112592	0.163456	4.86252	5.09727	49.956	29.2726	36.4872	0.279409	39	1.672	0.1365	0.4922	2.49196	0.534879	46.6754	1.16313	25.1723	0.627283	2.10467	0.0524476	2.49581	0.0621946	3.32464	0.0828487	1.96498	0.0489666	2.18849	0.0545363	0.65189	0.0162448	16.0738	0.400551	3.11045	0.0775111	3.89272	0.0970049	2.15124	0.053608	0.456323	0.0113714	0.167629	0.00417725	0.502887	0.0125317
4	18	2016-08-09	2016-08-26	GM-I-C-4	17.2437	0.08916	0.131949	5.17869	3.37534	48.6118	29.5569	36.3444	0.27017	34	1.712	0.163	0.543	2.07236	0.164109	50.7406	1.05153	13.4201	0.278113	4.82496	0.0999906	5.20646	0.107897	3.71409	0.0769695	2.35637	0.0488326	3.42235	0.0709235	0.976212	0.0202306	16.3151	0.338108	1.79533	0.0372058	3.70287	0.0767369	2.33393	0.0483675	1.17819	0.0244163	0.0112208	0.000232536	1.11086	0.0230211
5	18	2016-08-27	2016-09-13	GM-I-C-5	7.21633	0.1058	0.154763	3.18404	6.56242	48.8575	29.6611	36.2057	0.17922	40	1.604	0.1243	0.6363	2.42721	0.477666	60.3564	1.46498	7.0799	0.171844	2.55796	0.0620872	2.85495	0.0692958	3.83215	0.0930145	2.40468	0.0583666	3.04656	0.0739465	0.555662	0.0134871	17.8674	0.43368	2.04062	0.0495302	3.59264	0.0872011	2.23223	0.0541809	1.01552	0.0246488	0.076643	0.00186029	1.58076	0.0383685
6	18	2016-09-14	2016-10-01	GM-I-C-6	7.38534	0.170334	0.144965	3.4577	10.8973	41.5	29.9367	36.2183	0.383026	25	1.279	0.1438	0.4526	1.79157	-0.0840045	34.8705	0.62473	7.00777	0.125549	16.9301	0.303314	24.8316	0.444877	0.984456	0.0176373	3.12176	0.0559287	4.89637	0.0877222	2.46114	0.0440932	7.35751	0.131815	0.440415	0.00789035	1.08808	0.0194938	0.168394	0.0030169	0.0647668	0.00116035	0.556995	0.00997898	0	0
7	18	2016-10-02	2016-10-19	GM-I-C-7	8.56255	0.191111	0.14008	3.62681	3.72908	44.9913	29.6379	36.1097	0.375391	21	1.438	0.2006	0.4257	1.74754	-0.122917	31.76	0.555018	9.76	0.17056	19.6533	0.343449	19.5067	0.340886	0.573333	0.0100192	9.34667	0.163336	1.70667	0.0298246	2.01333	0.0351838	7.69333	0.134444	0.24	0.00419409	1.22667	0.0214365	0.266667	0.0046601	0	0	0.586667	0.0102522	0	0
8	18	2016-10-20	2016-11-06	GM-I-C-8	24.4504	0.173534	0.340209	5.22395	7.03721	34.4761	28.7894	36.1187	0.221454	40	1.744	0.143	0.5129	2.38602	0.441271	42.5471	1.01518	6.72783	0.160528	9.34201	0.222903	7.83269	0.18689	3.39351	0.0809699	4.12351	0.0983879	8.73039	0.208309	1.22324	0.0291868	17.3029	0.412853	2.33797	0.0557845	2.8904	0.0689657	2.66351	0.063552	0.641215	0.0152996	0.434053	0.0103566	0.335405	0.00800284
9	18	2016-11-07	2016-11-24	GM-I-C-9	30.2133	0.12659	0.490967	5.93044	4.85062	28.4711	27.1564	36.1303	0.339431	27	1.355	0.1436	0.6063	1.7498	-0.120916	56.3528	0.986062	13.13	0.229749	6.1008	0.106752	6.49867	0.113714	1.69761	0.0297049	2.22812	0.0389876	4.27056	0.0747263	1.32626	0.0232069	9.72149	0.170107	0.888594	0.0155486	2.1618	0.0378273	1.06101	0.0185655	0.0132626	0.000232069	0.543767	0.00951484	0	0
10	18	2016-11-25	2016-12-12	GM-I-C-10	21.4033	0.165741	0.343579	4.73545	4.23458	29.7809	27.1986	35.6786	0.596948	30	1.287	0.1208	0.4384	3.10954	1.08059	41.1878	1.28075	43.2394	1.34455	2.06645	0.0642572	1.36029	0.0422988	1.68736	0.052469	0.966327	0.0300483	2.63138	0.0818239	0.460864	0.0143307	6.86092	0.213343	0.743329	0.0231141	1.12986	0.0351334	1.07783	0.0335154	0.237865	0.00739651	0.163532	0.0050851	0.148666	0.00462282
11	18	2016-12-13	2016-12-30	GM-I-C-11	20.2015	0.101334	0.321354	5.38666	4.76496	28.3717	25.8097	35.8413	0.479942	31	1.319	0.1206	0.6205	1.57985	-0.271093	58.9173	0.930805	22.6481	0.357806	1.15582	0.0182601	0.775421	0.0122505	2.15069	0.0339777	0.555962	0.00878336	3.02853	0.0478462	0.673007	0.0106325	10.7681	0.17012	1.81419	0.0286615	1.22897	0.0194158	1.3899	0.0219584	0.438917	0.00693423	0.234089	0.00369826	0.629115	0.00993906
12	18	2016-12-31	2017-01-17	GM-I-C-12	33.3151	0.0764509	0.406265	5.65343	2.40539	33.1715	25.5536	35.9871	0.365547	35	1.271	0.1018	0.6956	2.7194	0.735854	64.6903	1.75919	9.71639	0.264228	3.69291	0.100425	3.20452	0.0871439	2.41625	0.0657074	0.728301	0.0198054	4.82392	0.131182	0.736869	0.0200384	10.7274	0.291722	1.04533	0.0284266	1.33665	0.0363488	1.25953	0.0342517	0.676891	0.0184074	0.411276	0.0111842	0.668323	0.0181744
13	18	2017-01-18	2017-02-04	GM-I-C-13	31.5181	0.127644	0.298157	5.03265	1.02273	35.4202	25.2672	36.2497	0.278458	27	0.9837	0.09905	0.7357	3.7847	1.67719	71.4769	2.70519	8.40978	0.318285	5.76864	0.218326	4.84516	0.183375	1.31749	0.0498631	1.57606	0.0596493	2.08705	0.0789887	0.73878	0.0279606	4.51887	0.171026	0.320138	0.0121163	0.640276	0.0242325	0.443268	0.0167764	0.049252	0.00186404	0.418642	0.0158443	0	0
14	18	2017-02-05	2017-02-22	GM-I-C-14	20.2417	0.104616	0.19296	4.55438	1.13223	39.8892	25.5134	36.1026	0.251072	35	1.28	0.1028	0.6846	3.7087	1.61003	67.3487	2.49776	8.78543	0.325825	4.59295	0.170339	4.44278	0.164769	2.00238	0.0742622	3.50416	0.129959	1.08254	0.040148	0.563169	0.0208862	8.24104	0.305635	0.794694	0.0294728	0.825981	0.0306331	0.794694	0.0294728	1.37038	0.0508232	0.168951	0.00626587	0.613228	0.0227428
15	18	2017-02-23	2017-03-12	GM-I-C-15	17.4571	0.129551	0.168554	5.42935	3.32927	44.7227	25.621	36.1414	0.183004	34	1.315	0.1096	0.6767	2.25397	0.324585	64.663	1.45748	7.36745	0.16606	5.09659	0.114876	5.31237	0.119739	2.57912	0.0581326	2.30169	0.0518793	2.92848	0.0660072	0.760378	0.0171387	9.75134	0.219792	1.27415	0.0287189	0.904233	0.0203812	0.770654	0.0173703	1.67489	0.0377515	0.164406	0.00370567	0.53432	0.0120434
16	18	2017-03-13	2017-03-30	GM-I-C-16	24.6368	0.0866501	0.15815	5.78978	0.0553595	50.5783	25.9966	36.2656	0.184659	24	1.133	0.1294	0.5962	1.03097	-0.756097	58.077	0.598758	5.74163	0.0591946	12.7364	0.131309	14.3541	0.147987	2.34678	0.0241946	0.615174	0.00634228	1.52654	0.0157383	0.843017	0.00869128	4.60242	0.0474497	0.227842	0.00234899	0.569606	0.00587248	0.75188	0.00775168	0.250627	0.00258389	0.0227842	0.000234899	0.0227842	0.000234899
17	18	2017-03-31	2017-04-17	GM-I-C-17	15.7425	0.10721	0.153098	5.60966	0.291325	48.8367	26.6901	36.3897	0.197724	41	1.18	0.07938	0.7083	2.62169	0.649509	69.6822	1.82685	9.5335	0.249939	4.93936	0.129495	3.76206	0.0986294	3.4611	0.0907391	0.770116	0.02019	1.08878	0.0285445	0.522263	0.0136921	6.76286	0.177301	0.389484	0.010211	0.991414	0.0259918	0.584226	0.0153166	0.752412	0.0197259	0.0708153	0.00185655	0.0796672	0.00208862
18	18	2017-04-18	2017-05-05	GM-I-C-18	8.94523	0.125214	0.179588	4.15828	0.929357	50.7157	27.4011	36.3034	0.146358	10	0.9431	0.2568	0.7343	0.184634	-1.50395	6.92695	0.0127895	13.0982	0.0241838	29.9748	0.0553436	38.539	0.0711561	0.377834	0.000697608	1.25945	0.00232536	0	0	4.40806	0.00813877	9.82368	0.0181378	0	0	0	0	0.251889	0.000465072	0.503778	0.000930145	0.251889	0.000465072	0	0
19	18	2017-05-06	2017-05-23	GM-I-C-19	10.6156	0.0912401	0.150563	4.57502	0.520677	51.622	27.8004	36.4521	0.172605	8	1.473	0.5453	0.4068	0.0137473	-1.65495	33.8983	0.0046601	8.47458	0.00116502	15.2542	0.00209704	25.4237	0.00349507	8.47458	0.00116502	0	0	0	0	0	0	8.47458	0.00116502	1.69492	0.000233005	0	0	0	0	0	0	0	0	0	0
20	18	2017-05-24	2017-06-10	GM-I-C-20	11.8598	0.0886264	0.134328	3.4335	10.7486	47.5822	29.4467	36.3268	0.160485	12	0.7689	0.1798	0.832	0.0566295	-1.61706	6.53061	0.00369826	3.26531	0.00184913	29.3878	0.0166421	52.6531	0.0298172	0.816327	0.000462282	1.22449	0.000693423	0	0	0.816327	0.000462282	6.12245	0.00346711	0.408163	0.000231141	0.816327	0.000462282	0	0	0.408163	0.000231141	0	0	0	0
21	18	2017-06-11	2017-06-28	GM-I-C-21	11.4139	0.0861115	0.123327	4.52791	5.57006	49.8301	29.6778	36.3116	0.232667	10	1.04	0.2829	0.7045	0.196331	-1.49361	9.45626	0.0185655	9.57447	0.0187976	18.9125	0.0371311	48.227	0.0946842	0.70922	0.00139242	1.77305	0.00348104	0	0	1.53664	0.0030169	11.3475	0.0222786	0	0	0	0	0	0	0	0	0	0	0	0
[truncated: 4 more columns]
